# Supplementary material for: Experimental Investigation of the Novel Periodic Feed Pressure Technique in Minimizing Fouling during the Filtration of Oily Water Systems Using Ceramic Membranes
Source: Membranes (Basel). 2022 Sep 8;12(9):868. doi: 10.3390/membranes12090868 (PMC9504730; doi:10.3390/membranes12090868)
Supplement: Supplementary file 1 [file membranes-12-00868-s001.zip]

Archive with 1 entries (1 files):
- membranes-1907038-supplementary.pdf
